# Supplementary material for: Aging-associated alterations in gene regulatory networks associate with risk, prognosis and response to therapy in lung adenocarcinoma
Source: NPJ Aging. 2025 Jul 9;11(1):61. doi: 10.1038/s41514-025-00247-8 (PMC12241614; doi:10.1038/s41514-025-00247-8)
Supplement: Supplementary file 2 — supplementary_data_S1 [file 41514_2025_247_MOESM2_ESM.csv]

	Drug	Overlap Font Awesome fontawesome.com -->	Cosine Font Awesome fontawesome.com -->	P-value Font Awesome fontawesome.com -->	Q-value Font Awesome fontawesome.com -->	Tau Font Awesome fontawesome.com -->	Drug
	Trametinib	124.0	-0.0688	0.0	0.0	0.0108	BRD-K12343256	LIRYPHYGHXZJBZ	LIRYPHYGHXZJBZ-UHFFFAOYSA-N	CC(=O)Nc1cccc(c1)-n1c2c(C)c(=O)n(C)c(Nc3ccc(I)cc3F)c2c(=O)n(C2CC2)c1=O	11707110	trametinib
	Dexfenfluramine	117.0	-0.0603	0.0	0.0	0.0089	BRD-K58626373	DBGIVFWFUFKIQN	DBGIVFWFUFKIQN-VIFPVBQESA-N	CCN[C@@H](C)Cc1cccc(c1)C(F)(F)F	66264	dexfenfluramine
	BAY-K8644	97.0	-0.0576	0.0	0.0	0.0341	BRD-A05457250	ZFLWDHHVRRZMEI	ZFLWDHHVRRZMEI-UHFFFAOYSA-N	COC(=O)C1=C(C)NC(C)=C(C1c1ccccc1C(F)(F)F)[N+]([O-])=O	2303	BAY-K8644
	Rondual-kinase-inhibitor	90.0	-0.0624	0.0	0.0	0.1639	BRD-K29983336	UYMSIPINLJNNOU	UYMSIPINLJNNOU-UHFFFAOYSA-N	COc1ccc2c(Oc3ccc(NC(=O)c4c(C)n(CC(C)(C)O)n(-c5ccccc5)c4=O)cc3F)ccnc2c1	16757524	rondual-kinase-inhibitor
	Butirosin	87.0	-0.0495	0.0	0.0	0.0155	BRD-A83029311	XEQLFNPSYWZPOW	XEQLFNPSYWZPOW-KMFMAWCJSA-N	NCCC(O)C(=O)N[C@@H]1C[C@H](N)[C@@H](OC2O[C@H](CN)[C@@H](O)[C@H](O)[C@H]2N)[C@H](OC3O[C@H](CO)C(O)[C@H]3O)[C@H]1O	23846564	butirosin
	MW-SHH-61	84.0	-0.0654	0.0	0.0	0.0714	BRD-K92084213	RGHAJILHAYNMQS	RGHAJILHAYNMQS-IZMBPXMOSA-N	Clc1ccc(CNC(=O)C[C@@H]2C\C=C\CCC(=O)OC[C@H]3CCCN3C2=O)cc1	70680406	MW-SHH-61
	MK-5108	83.0	-0.0431	0.0	0.0	0.0721	BRD-K53665955	LCVIRAZGMYMNNT	LCVIRAZGMYMNNT-VVONHTQRSA-N	OC(=O)[C@@]1(Cc2cccc(Nc3nccs3)n2)CC[C@@H](CC1)Oc1cccc(Cl)c1F	24748204	MK-5108
	Scriptaid	82.0	-0.0451	0.0	0.0	0.3955	BRD-K22503835	JTDYUFSDZATMKU	JTDYUFSDZATMKU-UHFFFAOYSA-N	ONC(=O)CCCCCN1C(=O)c2cccc3cccc(C1=O)c23	5186	scriptaid
	Avrainvillamide-analog-6	81.0	-0.041	0.0	0.0	0.2647	BRD-K50324045	VRXTZOBFUMAHKC	VRXTZOBFUMAHKC-GKVSMKOHSA-N	CC1(C)Oc2cc3c(cc2C=C1)C1=C[C@@]2(CC(C)(C)C1=[N+]3[O-])NC(=O)[C@@H]1CCCN1C2=O	73707611	avrainvillamide-analog-6
	Ramifenazone	79.0	-0.0394	0.0	0.0	0.0052	BRD-K85333151	XOZLRRYPUKAKMU	XOZLRRYPUKAKMU-UHFFFAOYSA-N	CC(C)Nc1c(C)n(C)n(-c2ccccc2)c1=O	83592	ramifenazone
	ITSA-1	71.0	-0.0458	0.0	0.0	0.0148	BRD-K17476933	UVNLAUGZMOPBPR	UVNLAUGZMOPBPR-UHFFFAOYSA-N	Clc1ccc(C(=O)n2nnc3ccccc23)c(Cl)c1	771910	ITSA-1
	Avicin-d	69.0	-0.062	0.0	0.0	0.001	BRD-A15100685	HKEDBKXRDHFCFB	HKEDBKXRDHFCFB-OIUXLAMQSA-N	CC1O[C@@H](OCC2O[C@@H](O[C@H]3CC[C@@]4(C)C(CC[C@]5(C)C4CC=C4C6CC(C)(C)[C@H](C[C@@]6([C@H](O)C[C@@]54C)C(=O)O[C@@H]4OC(CO)[C@@H](O)[C@@H](O)[C@@H]4O[C@@H]4OC(C)[C@H](O[C@@H]5O[C@@H](CO)[C@H](O)[C@@H]5O)[C@@H](O[C@@H]5OC(CO)[C@@H](O)[C@@H](O)[C@@H]5O)[C@@H]4O)OC(=O)C(\CO)=C\CC[C@](C)(O[C@@H]4OC(C)[C@@H](OC(=O)C(\CO)=C\CCC(C)(O)C=C)[C@@H](O)[C@@H]4O)C=C)C3(C)C)[C@@H](NC(C)=O)[C@H](O)[C@@H]2O)[C@@H](…	73707595	avicin-d
	AVA	69.0	-0.0363	0.0001	0.0128	0.0188	BRD-K10466330	ALXLLOQTGLPCFG	ALXLLOQTGLPCFG-ATANMQQVSA-N	CC1(C)Oc2ccc3C4=C[C@@]56NC(=O)[C@]7(CCCN7C5=O)C[C@H]6C(C)(C)C4=[N+]([O-])c3c2C=C1	11719255	AVA
	Avrainvillamide-analog-1	69.0	-0.0355	0.0003	0.0362	0.0209	BRD-K61691971	UFNNJOBJZWLTSB	UFNNJOBJZWLTSB-RTFZILSDSA-N	CC1(C)[C@@H]2C[C@]34CCCN3C(=O)[C@]2(NC4=O)C=C2c3cc4nccnc4cc3[N+]([O-])=C12	73707607	avrainvillamide-analog-1
	Sulfadimidine	68.0	-0.0383	0.003	0.2573	0.0005	BRD-K11640013	ASWVTGNCAZCNNR	ASWVTGNCAZCNNR-UHFFFAOYSA-N	Cc1cc(C)nc(NS(=O)(=O)c2ccc(N)cc2)n1	5327	sulfadimidine
	PF-543	65.0	-0.034	0.0023	0.2111	0.0317	BRD-K79877282	NPUXORBZRBIOMQ	NPUXORBZRBIOMQ-RUZDIDTESA-N	Cc1cc(CS(=O)(=O)c2ccccc2)cc(OCc2ccc(CN3CCC[C@@H]3CO)cc2)c1	66577038	PF-543
	Tanespimycin	65.0	-0.0438	0.0008	0.0887	0.0005	BRD-A61304759	AYUNIORJHRXIBJ	AYUNIORJHRXIBJ-ZGQRYRSUSA-N	COC1CC(C)CC2=C(NCC=C)C(=O)C=C(NC(=O)\C(C)=C\C=C\C(OC)C(OC(N)=O)\C(C)=C\C(C)C1O)C2=O	73707384	tanespimycin
	Avicin-g	63.0	-0.0592	0.0	0.0	0.0027	BRD-A33746814	AAGNHEFESXZZGI	AAGNHEFESXZZGI-IPSIQHQQSA-N	CC1O[C@@H](OCC2O[C@@H](O[C@H]3CC[C@@]4(C)C(CC[C@]5(C)C4CC=C4C6CC(C)(C)[C@H](C[C@@]6([C@H](O)C[C@@]54C)C(=O)O[C@@H]4OC(CO)[C@@H](O)[C@@H](O)[C@@H]4O[C@@H]4OC(C)[C@H](O[C@@H]5O[C@@H](CO)[C@H](O)[C@@H]5O)[C@@H](O[C@@H]5OC(CO)[C@@H](O)[C@@H](O)[C@@H]5O)[C@@H]4O)OC(=O)C(\CO)=C\CC[C@](C)(O[C@@H]4OC(C)[C@@H](OC(=O)C(\C)=C\CCC(C)(O)C=C)[C@@H](O)[C@@H]4O)C=C)C3(C)C)[C@@H](NC(C)=O)[C@H](O)[C@@H]2O)[C@@H](O…	73707604	avicin-g
	WY-01-045	62.0	-0.064	0.0	0.0	0.0243	BRD-K45028728	LZTPXYPEJJPIML	LZTPXYPEJJPIML-LNMOPNHASA-N	C[C@@H]1C\C=C\CCNC(=O)[C@@H](COC1=O)c1ccccc1	70680407	WY-01-045
	Avrainvillamide-analog-2	61.0	-0.0304	0.0014	0.144	0.0171	BRD-K42573370	YSHQRTLYKODQCX	YSHQRTLYKODQCX-PUUVEUEGSA-N	CC1(C)[C@@H]2C[C@]34CCCN3C(=O)[C@]2(NC4=O)C=C2c3ccc(cc3[N+]([O-])=C12)-c1ccccc1	73707608	avrainvillamide-analog-2
	Hydroxyl	59.0	-0.0549	0.0038	0.3035	0.0004	BRD-A70150975	HMXXTSWMBDTRPM	HMXXTSWMBDTRPM-DJJCDQQBSA-N	CC1O[C@@H](OCC2O[C@@H](O[C@H]3CC[C@@]4(C)C(CC[C@]5(C)C4[C@H](O)C=C4C6CC(C)(C)[C@H](C[C@@]6([C@H](O)C[C@@]54C)C(=O)O[C@@H]4OC(CO)[C@@H](O)[C@@H](O)[C@@H]4O[C@@H]4OC(C)[C@H](O[C@@H]5O[C@@H](CO)[C@H](O)[C@@H]5O)[C@@H](O[C@@H]5OC(CO)[C@@H](O)[C@@H](O)[C@@H]5O)[C@@H]4O)OC(=O)C(\CO)=C\CC[C@](C)(O[C@@H]4OC(C)[C@@H](OC(=O)C(\CO)=C\CCC(C)(O)C=C)[C@@H](O)[C@@H]4O)C=C)C3(C)C)[C@@H](NC(C)=O)[C@H](O)[C@@H]2O)…	73707605	hydroxyl
	Meclofenoxate	59.0	-0.0346	0.0012	0.129	0.0057	BRD-K10314788	XZTYGFHCIAKPGJ	XZTYGFHCIAKPGJ-UHFFFAOYSA-N	CN(C)CCOC(=O)COc1ccc(Cl)cc1	4039	meclofenoxate
	HMN-214	57.0	-0.0483	0.0003	0.0362	0.0001	BRD-K70511574	OCKHRKSTDPOHEN	OCKHRKSTDPOHEN-BQYQJAHWSA-N	COc1ccc(cc1)S(=O)(=O)N(C(C)=O)c1ccccc1\C=C\c1cc[n+]([O-])cc1	9888590	HMN-214
	WY-01-034	55.0	-0.0587	0.0	0.0	0.0033	BRD-K16582605	WZQFXUZVDOKBHE	WZQFXUZVDOKBHE-MWDOINLKSA-N	C[C@@H]1C\C=C\CCC(=O)N[C@@H](CC(=O)O1)c1ccccc1	70680403	WY-01-034
	Doxorubicin	55.0	-0.0347	0.0007	0.0787	0.0147	BRD-A52530684	AOJJSUZBOXZQNB	AOJJSUZBOXZQNB-BLSUDJMZSA-N	COc1cccc2C(=O)c3c(O)c4C[C@](O)(C[C@H](OC5C[C@H](N)[C@H](O)[C@H](C)O5)c4c(O)c3C(=O)c12)C(=O)CO	-666	doxorubicin
	Oxetane	55.0	-0.0497	0.0	0.0	0.0002	BRD-A69592287	ZHSBUAYTQYEMOD	ZHSBUAYTQYEMOD-FUXZCQTMSA-N	CC1O[C@@H](OCC2O[C@@H](O[C@H]3CC[C@@]4(C)C(CC[C@]5(C)C4CC=C4C6CC(C)(C)[C@H](C[C@@]6([C@H](O)C[C@@]54C)C(=O)O[C@@H]4OC(CO)[C@@H](O)[C@@H](O)[C@@H]4O[C@@H]4OC(C)[C@H](O[C@@H]5O[C@@H](CO)[C@H](O)[C@@H]5O)[C@@H](O[C@@H]5OC(CO)[C@@H](O)[C@@H](O)[C@@H]5O)[C@@H]4O)OC(=O)C(\CO)=C\CC[C@](C)(O[C@@H]4OC(C)[C@@H](OC(=O)C5COC5CCC(C)(O)C=C)[C@@H](O)[C@@H]4O)C=C)C3(C)C)[C@@H](NC(C)=O)[C@H](O)[C@@H]2O)[C@@H](O[C…	73707606	oxetane
	AT-9283	53.0	-0.0278	0.0025	0.2253	0.0324	BRD-K24576554	LOLPPWBBNUVNQZ	LOLPPWBBNUVNQZ-UHFFFAOYSA-N	O=C(NC1CC1)Nc1c[nH]nc1-c1nc2cc(CN3CCOCC3)ccc2[nH]1	11696609	AT-9283
	Alisertib	53.0	-0.0285	0.0047	0.3487	0.028	BRD-K75295174	ZLHFILGSQDJULK	ZLHFILGSQDJULK-UHFFFAOYSA-N	COc1cc(Nc2ncc3CN=C(c4cc(Cl)ccc4-c3n2)c2c(F)cccc2OC)ccc1C(O)=O	24771867	alisertib
	KUC105208	52.0	-0.0324	0.0015	0.1522	0.0216	BRD-K64302725	YZURTNKNJIUDGQ	YZURTNKNJIUDGQ-HKBOAZHASA-N	O[C@H]1C[C@@H](N(Cc2cccs2)C[C@@H]1n1cc(nn1)C1CC1)c1ccc(Cl)cc1	46902718	KUC105208
	Purpurogallin	51.0	-0.0351	0.0003	0.0362	0.0883	BRD-K31023358	WDGFFVCWBZVLCE	WDGFFVCWBZVLCE-UHFFFAOYSA-N	Oc1cc2cccc(O)c(=O)c2c(O)c1O	5281571	purpurogallin
	FH-535	50.0	-0.0319	0.0002	0.0245	0.015	BRD-K48112880	AXNUEXXEQGQWPA	AXNUEXXEQGQWPA-UHFFFAOYSA-N	Cc1cc(ccc1NS(=O)(=O)c1cc(Cl)ccc1Cl)[N+]([O-])=O	3463933	FH-535
	Estriol	49.0	-0.0285	0.0017	0.1679	0.0499	BRD-A18620900	PROQIPRRNZUXQM	PROQIPRRNZUXQM-YDGSGPMOSA-N	C[C@]12CCC3C(CCc4cc(O)ccc34)C1C[C@@H](O)[C@@H]2O	-666	estriol
	Avrainvillamide-analog-4	49.0	-0.0301	0.0015	0.1522	0.02	BRD-K25079130	BYQQNSVZQGCUKN	BYQQNSVZQGCUKN-UHFFFAOYSA-N	CC1(C)CC(C)(C)C2=[N+]([O-])c3cc4OC(C)(C)C=Cc4cc3C2=C1	11852606	avrainvillamide-analog-4
	Methoxamine	49.0	-0.0272	0.0068	0.4324	0.017	BRD-A39189014	WJAJPNHVVFWKKL	WJAJPNHVVFWKKL-UHFFFAOYSA-N	COc1ccc(OC)c(c1)C(O)C(C)N	6081	methoxamine
	Teniposide	44.0	-0.0388	0.0001	0.0128	0.0005	BRD-A35588707	NRUKOCRGYNPUPR	NRUKOCRGYNPUPR-OQMCATNJSA-N	COc1cc(cc(OC)c1O)[C@H]1[C@@H]2C(COC2=O)C(O[C@@H]2O[C@@H]3CO[C@H](OC3[C@H](O)[C@H]2O)c2cccs2)c2cc3OCOc3cc12	-666	teniposide
	BG-1006	44.0	-0.0306	0.0039	0.3074	0.0156	BRD-K41179159	JIUXQGFMZKHYME	JIUXQGFMZKHYME-KGENOOAVSA-N	ONC(=O)CCCCCC(=O)N\N=C\c1ccc(cc1)-c1ccccn1	73707535	BG-1006
	Thiazolopyrimidine	42.0	-0.0457	0.0	0.0	0.0152	BRD-A75517195	BFPUTOLDOXKQRH	BFPUTOLDOXKQRH-LSCVHKIXSA-N	CCOC(=O)C1=C(C)N=c2s\c(=C/c3cc(Br)c(O)c(Br)c3)c(=O)n2C1c1ccc2OCOc2c1	5758458	thiazolopyrimidine
	Neostigmine	42.0	-0.0307	0.0041	0.3176	0.0285	BRD-K18922609	ALWKGYPQUAPLQC	ALWKGYPQUAPLQC-UHFFFAOYSA-N	CN(C)C(=O)Oc1cccc(c1)[N+](C)(C)C	8246	neostigmine
	Trimetazidine	41.0	-0.0287	0.003	0.2573	0.0117	BRD-K88366685	UHWVSEOVJBQKBE	UHWVSEOVJBQKBE-UHFFFAOYSA-N	COc1ccc(CN2CCNCC2)c(OC)c1OC	9926449	trimetazidine
	Isosorbide	41.0	-0.0277	0.0028	0.2445	0.058	BRD-K31616564	MOYKHGMNXAOIAT	MOYKHGMNXAOIAT-FBXFSONDSA-N	[O-][N+](=O)O[C@@H]1CO[C@H]2[C@H](CO[C@H]12)O[N+]([O-])=O	13019152	isosorbide
	Actinomycin-d	41.0	-0.027	0.0055	0.3845	0.0203	BRD-A42383464	RJURFGZVJUQBHK	RJURFGZVJUQBHK-UHFFFAOYSA-N	CC(C)C1NC(=O)C(NC(=O)c2ccc(C)c3oc4c(C)c(=O)c(N)c(C(=O)NC5C(C)OC(=O)C(C(C)C)N(C)C(=O)CN(C)C(=O)C6CCCN6C(=O)C(NC5=O)C(C)C)c4nc23)C(C)OC(=O)C(C(C)C)N(C)C(=O)CN(C)C(=O)C7CCCN7C1=O	2019	actinomycin-d
	TP7	40.0	-0.0337	0.0018	0.1753	0.0202	CMAP-PRISM-TP7	-666	-666	-666	-666	TP7
	Clomifene	40.0	-0.0235	0.0086	0.5075	0.0142	BRD-K04218075	GKIRPKYJQBWNGO	GKIRPKYJQBWNGO-OCEACIFDSA-N	CCN(CC)CCOc1ccc(cc1)/C(=C(/Cl)\c2ccccc2)/c3ccccc3	-666	clomifene
	5-nonyloxytryptamine	40.0	-0.0328	0.0022	0.2065	0.0027	BRD-K08219523	YHSMSRREJYOGQJ	YHSMSRREJYOGQJ-UHFFFAOYSA-N	CCCCCCCCCOc1ccc2[nH]cc(CCN)c2c1	1797	5-nonyloxytryptamine
	Furaltadone	40.0	-0.0302	0.0013	0.1367	0.0258	BRD-A35713041	YVQVOQKFMFRVGR	YVQVOQKFMFRVGR-UHFFFAOYSA-N	[O-][N+](=O)c1ccc(C=NN2CC(CN3CCOCC3)OC2=O)o1	92968	furaltadone
	Monensin	39.0	-0.0249	0.0091	0.5153	0.018	BRD-K55375480	GAOZTHIDHYLHMS	GAOZTHIDHYLHMS-DMGPNZDQSA-N	CC[C@]1(CC[C@@H](O1)[C@]2(C)CC[C@]3(C[C@H](O)[C@@H](C)[C@H](O3)[C@@H](C)[C@@H](OC)[C@H](C)C(=O)O)O2)[C@@H]4O[C@H](C[C@@H]4C)[C@H]5O[C@@](O)(CO)[C@H](C)C[C@@H]5C	441145	monensin
	Nomegestrol	38.0	-0.0275	0.0062	0.4142	0.0014	BRD-K27351809	IIVBFTNIGYRNQY	IIVBFTNIGYRNQY-YQLZSBIMSA-N	CC(=O)O[C@@]1(CC[C@H]2[C@@H]3C=C(C)C4=CC(=O)CC[C@@H]4[C@H]3CC[C@]12C)C(C)=O	91668	nomegestrol
	MW-SHH-54	38.0	-0.0483	0.0	0.0	0.0247	BRD-K25444257	PLFKYTHLTBJWGO	PLFKYTHLTBJWGO-IZMBPXMOSA-N	Clc1ccc(CNC(=O)C[C@@H]2C\C=C\CCC(=O)N3CCC[C@@H]3COC2=O)cc1	70680399	MW-SHH-54
	Curcumin	37.0	-0.0354	0.0001	0.0128	0.021	BRD-K07572174	VFLDPWHFBUODDF	VFLDPWHFBUODDF-FCXRPNKRSA-N	COc1cc(ccc1O)\C=C\C(=O)CC(=O)\C=C\c1ccc(O)c(OC)c1	5281767	curcumin
	BML-210	36.0	-0.028	0.0052	0.3712	0.0184	BRD-K17820047	RFLHBLWLFUFFDZ	RFLHBLWLFUFFDZ-UHFFFAOYSA-N	Nc1ccccc1NC(=O)CCCCCCC(=O)Nc2ccccc2	9543540	BML-210
	PMSF	36.0	-0.0207	0.0181	0.7164	0.0247	BRD-K33422401	YBYRMVIVWMBXKQ	YBYRMVIVWMBXKQ-UHFFFAOYSA-N	FS(=O)(=O)Cc1ccccc1	4784	PMSF
	IM-12	35.0	-0.0275	0.0124	0.6126	0.0279	BRD-K69241845	ZKJAZFUFPPSFCO	ZKJAZFUFPPSFCO-UHFFFAOYSA-N	CN1C(=O)C(NCCc2ccc(F)cc2)=C(C1=O)c1c(C)[nH]c2ccccc12	25209788	IM-12
	BML-278	34.0	-0.0312	0.0034	0.2813	0.0224	BRD-K81633055	JOHFECBOWRGWJZ	JOHFECBOWRGWJZ-UHFFFAOYSA-N	CCOC(=O)C1=CN(Cc2ccccc2)C=C(C1c1ccccc1)C(=O)OCC	10620479	BML-278
	Methoprene-acid	33.0	-0.0277	0.0022	0.2065	0.0201	BRD-A41145729	MNYBEULOKRVZKY	MNYBEULOKRVZKY-TZOAMJEDSA-N	COC(C)(C)CCCC(C)C/C=C/C(=C/C(=O)O)/C	5353760	methoprene-acid
	MW-SHH-28	33.0	-0.0465	0.0	0.0	0.005	BRD-K37417543	VHDCLXBXMSVMBZ	VHDCLXBXMSVMBZ-MWZGVQAKSA-N	C[C@H]1[C@H](OC(=O)CC\C=C\C[C@@H](CC(=O)NCc2ccc(Cl)cc2)C(=O)N1C)c1ccccc1	70680396	MW-SHH-28
	NSC-3852	32.0	-0.0211	0.0195	0.7379	0.0163	BRD-K13169950	RZWRYPGAUIOOMK	RZWRYPGAUIOOMK-UHFFFAOYSA-N	Oc1ccc([N+][O-])c2cccnc12	19103	NSC-3852
	BML-266	30.0	-0.0209	0.0113	0.5832	0.0398	BRD-K93300946	UUJHFIBEJJLZBF	UUJHFIBEJJLZBF-UHFFFAOYSA-N	Oc1ccc(CCNc2ccc(NCCc3ccc(O)cc3)c3C(=O)c4ccccc4C(=O)c23)cc1	2817242	BML-266
	Aceclidine	30.0	-0.0261	0.0224	0.76	0.0323	BRD-A80567352	WRJPSSPFHGNBMG	WRJPSSPFHGNBMG-UHFFFAOYSA-N	CC(=O)OC1CN2CC[C@H]1CC2	1979	aceclidine
	Cucurbitacin-i	30.0	-0.0353	0.0026	0.2312	0.0018	BRD-A28105619	NZZOMHODWAPPJH	NZZOMHODWAPPJH-YOLQPZLMSA-N	CC(C)(O)\C=C\C(=O)[C@](C)(O)C1[C@H](O)C[C@@]2(C)C3CC=C4C(CC(=O)C(=O)C4(C)C)[C@]3(C)C(=O)C[C@]12C	73707401	cucurbitacin-i
	STK-721917	29.0	-0.0404	0.0	0.0	0.0459	BRD-K65389993	YJAKNSVSOFNUEU	YJAKNSVSOFNUEU-UHFFFAOYSA-N	C1CCc2ncc(c3ccc(cc3)c4ccccc4)n2CC1	1548076	STK-721917
	Leucovorin	29.0	-0.0217	0.0125	0.6126	0.0214	BRD-A75919782	VVIAGPKUTFNRDU	VVIAGPKUTFNRDU-ABLWVSNPSA-N	Nc1nc(=O)c2N(C=O)C(CNc3ccc(cc3)C(=O)N[C@@H](CCC(O)=O)C(O)=O)CNc2[nH]1	6006	leucovorin
	Toremifene	28.0	-0.0165	0.0505	0.8604	0.0551	BRD-K51350053	XFCLJVABOIYOMF	XFCLJVABOIYOMF-QPLCGJKRSA-N	CN(C)CCOc1ccc(cc1)C(\c1ccccc1)=C(\CCCl)c1ccccc1	-666	toremifene
	Isonicotinamide	28.0	-0.0162	0.0826	0.8804	0.6845	BRD-K37606513	VFQXVTODMYMSMJ	VFQXVTODMYMSMJ-UHFFFAOYSA-N	NC(=O)c1ccncc1	15074	isonicotinamide
	BG-1011	28.0	-0.0202	0.0176	0.7115	0.0197	BRD-K82189384	GCEOFKRFBOHNIJ	GCEOFKRFBOHNIJ-CCEZHUSRSA-N	ONC(=O)c1ccc(cc1)\N=N\c1ccccc1	73707539	BG-1011
	YL-54	27.0	-0.0344	0.0003	0.0362	0.2604	BRD-K58306044	RHVIOOGDCUZPSJ	RHVIOOGDCUZPSJ-DTPFTBJGSA-N	CC[C@H](C)[C@H](NC(=O)[C@H](CCCNC(N)=N)NC(=O)[C@H](CCCNC(N)=N)NC(=O)CCNC(C)=O)C(=O)N[C@]1(C)CCC\C=C/CCC[C@@](C)(NC(=O)[C@H](CC(C)C)NC(=O)[C@H](CC(C)C)NC(=O)[C@H](CCSC)NC1=O)C(=O)N[C@@H](C)C(=O)N[C@@H](C)C(=O)N[C@@H](CC(N)=O)C(=O)N[C@@H](CCCNC(N)=N)C(=O)N[C@@H](CC(C)C)C(=O)N[C@@H](CCC(O)=O)C(=O)N[C@@H](CCCNC(N)=N)C(O)=O	73707438	YL-54
	Vancomycin	27.0	-0.0226	0.0249	0.7741	0.0016	BRD-A20794617	MYPYJXKWCTUITO	MYPYJXKWCTUITO-VRLGOXIYSA-N	CN[C@H](CC(C)C)C(=O)N[C@@H]1[C@H](O)c2ccc(Oc3cc4cc(Oc5ccc(cc5Cl)[C@@H](O)[C@H]5NC(=O)[C@@H](NC(=O)[C@@H]4NC(=O)[C@H](CC(N)=O)NC1=O)c1ccc(O)c(c1)-c1c(O)cc(O)cc1[C@H](NC5=O)C(O)=O)c3O[C@@H]1OC(CO)[C@@H](O)[C@H](O)[C@H]1O[C@H]1C[C@](C)(N)[C@H](O)[C@H](C)O1)c(Cl)c2	73707482	vancomycin
	Rabeprazole	27.0	-0.0186	0.0385	0.8357	0.1242	BRD-A39390670	YREYEVIYCVEVJK	YREYEVIYCVEVJK-UHFFFAOYSA-N	COCCCOc1ccnc(CS(=O)c2nc3ccccc3[nH]2)c1C	5029	rabeprazole
	Butenafine	27.0	-0.0187	0.0269	0.7828	0.019	BRD-K90630139	ABJKWBDEJIDSJZ	ABJKWBDEJIDSJZ-UHFFFAOYSA-N	CN(Cc1ccc(cc1)C(C)(C)C)Cc1cccc2ccccc12	443867	butenafine
	Butylscopolammonium	26.0	-0.0204	0.0196	0.7379	0.0503	BRD-A24421185	YBCNXCRZPWQOBR	YBCNXCRZPWQOBR-DMTZDEEQSA-N	CCCC[N+]1(C)[C@H]2C[C@@H](C[C@@H]1[C@@H]1O[C@@H]21)OC(=O)[C@H](CO)c1ccccc1	73707491	butylscopolammonium
	Trihexyphenidyl	26.0	-0.0203	0.0227	0.76	0.0101	BRD-A48180038	HWHLPVGTWGOCJO	HWHLPVGTWGOCJO-UHFFFAOYSA-N	OC(CCN1CCCCC1)(C1CCCCC1)c1ccccc1	66007	trihexyphenidyl
	Plumbagin	26.0	-0.0212	0.0163	0.6937	0.0781	BRD-K36137799	VCMMXZQDRFWYSE	VCMMXZQDRFWYSE-UHFFFAOYSA-N	CC1=CC(=O)c2c(O)cccc2C1=O	10205	plumbagin
	Diphenidol	26.0	-0.0198	0.0541	0.865	0.0486	BRD-K01663662	OGAKLTJNUQRZJU	OGAKLTJNUQRZJU-UHFFFAOYSA-N	OC(CCCN1CCCCC1)(c1ccccc1)c1ccccc1	-666	diphenidol
	VU-0413255-1	26.0	-0.0204	0.0195	0.7379	0.0156	BRD-K95048846	CDZBEJLJZGBKFJ	CDZBEJLJZGBKFJ-UHFFFAOYSA-N	OC(C1CCN(CCCOc2ccccc2)CC1)(c1ccccc1)c1ccccc1	23036271	VU-0413255-1
	Cyproterone	25.0	-0.0178	0.0468	0.853	0.0242	BRD-A39290993	UWFYSQMTEOIJJG	UWFYSQMTEOIJJG-NKGGGRBPSA-N	CC(=O)O[C@@]1(CC[C@H]2[C@@H]3C=C(Cl)C4=CC(=O)C5CC5[C@]4(C)[C@H]3CC[C@@]21C)C(=O)C	-666	cyproterone
	Withaferin-a	25.0	-0.0232	0.0055	0.3845	0.0421	BRD-A52193669	DBRXOUCRJQVYJQ	DBRXOUCRJQVYJQ-MZNHJNIISA-N	CC([C@H]1CC[C@@H]2[C@H]3C[C@H]4O[C@@]44[C@@H](O)C=CC(=O)[C@@]4(C)C3CC[C@@]12C)[C@@H]1CC(C)=C(CO)C(=O)O1	73707417	withaferin-a
	Zebularine	24.0	-0.046	0.0001	0.0128	0.0012	BRD-A01145011	RPQZTTQVRYEKCR	RPQZTTQVRYEKCR-JJFBUQMESA-N	OC[C@H]1O[C@H](C(O)[C@H]1O)n1cccnc1=O	46783268	zebularine
	Sildenafil	24.0	-0.0301	0.0013	0.1367	0.0448	BRD-K50128260	BNRNXUUZRGQAQC	BNRNXUUZRGQAQC-UHFFFAOYSA-N	CCCc1nn(C)c2c1[nH]c(nc2=O)-c1cc(ccc1OCC)S(=O)(=O)N1CCN(C)CC1	5212	sildenafil
	Erastin	24.0	-0.0154	0.034	0.8146	0.0198	BRD-A25004090	BKQFRNYHFIQEKN	BKQFRNYHFIQEKN-UHFFFAOYSA-N	CCOc1ccccc1-n1c(=O)c2ccccc2nc1C(C)N1CCN(CC1)C(=O)COc1ccc(Cl)cc1	11214940	erastin
	Pramocaine	24.0	-0.0168	0.0329	0.8146	0.063	BRD-K46523383	DQKXQSGTHWVTAD	DQKXQSGTHWVTAD-UHFFFAOYSA-N	CCCCOc1ccc(OCCCN2CCOCC2)cc1	73957	pramocaine
	Carbacyclin	23.0	-0.0243	0.0047	0.3487	0.0318	BRD-K27499107	XZFRIPGNUQRGPI	XZFRIPGNUQRGPI-WBQKLGIQSA-N	CCCCC[C@H](O)/C=C/[C@H]1[C@H](O)C[C@@H]2C/C(=C\CCCC(=O)O)/C[C@H]12	-666	carbacyclin
	DM-161	23.0	-0.0293	0.0012	0.129	0.0201	BRD-K95212245	NJCFHVZVQQXDMT	NJCFHVZVQQXDMT-FBYVDAEASA-N	COc1ccc(COC[C@H](C)N2C[C@@H](C)[C@H](CN(C)S(=O)(=O)c3ccc(F)cc3)OCCCC[C@H](C)Oc3ccc(NC(=O)Nc4ccccc4)cc3C2=O)cc1	49849909	DM-161
	Roquinimex	23.0	-0.0182	0.0349	0.8146	0.0729	BRD-K03384561	SGOOQMRIPALTEL	SGOOQMRIPALTEL-UHFFFAOYSA-N	CN(C(=O)c1c(O)c2ccccc2n(C)c1=O)c1ccccc1	55197	roquinimex
	Dienestrol	23.0	-0.0134	0.0764	0.8804	0.0239	BRD-K55106630	NFDFQCUYFHCNBW	NFDFQCUYFHCNBW-UHFFFAOYSA-N	CC=C(C(=CC)c1ccc(O)cc1)c1ccc(O)cc1	667476	dienestrol
	VU-0418000-1	22.0	-0.0216	0.0141	0.6454	0.0438	BRD-K97516968	ATYKJUSZXWAJQY	ATYKJUSZXWAJQY-UHFFFAOYSA-N	Cc1ccc(OCCCN2CCC(CC2)C(O)(c2ccccc2)c2ccccc2)cc1	46172903	VU-0418000-1
	IQ1	22.0	-0.0175	0.0731	0.8804	0.0493	BRD-K43571060	ZXSRRUROLCGTBS	ZXSRRUROLCGTBS-KEYVSXKFSA-N	CC(=O)c1ccc(/N=N/C(=C\2/NC(C)(C)Cc3ccccc23)/C(=O)N)cc1	5823908	IQ1
	Cefalotin	22.0	-0.0249	0.0066	0.4266	0.0231	BRD-K87116849	XIURVHNZVLADCM	XIURVHNZVLADCM-SWLSCSKDSA-N	CC(=O)OCC1=C(N2[C@H](SC1)[C@@H](NC(=O)Cc1cccs1)C2=O)C(O)=O	7048637	cefalotin
	Methantheline	22.0	-0.0154	0.0804	0.8804	0.042	BRD-K09859624	GZHFODJQISUKAY	GZHFODJQISUKAY-UHFFFAOYSA-N	CC[N+](C)(CC)CCOC(=O)C1c2ccccc2Oc2ccccc12	4097	methantheline
	Triphenyl-tin	22.0	-0.0183	0.0251	0.7741	0.0781	BRD-K78683072	NJVOZLGKTAPUTQ	NJVOZLGKTAPUTQ-UHFFFAOYSA-M	Cl[Sn](c1ccccc1)(c1ccccc1)c1ccccc1	12540	triphenyl-tin
	Metoprolol	22.0	-0.0171	0.0325	0.8146	0.031	BRD-A03623303	IUBSYMUCCVWXPE	IUBSYMUCCVWXPE-UHFFFAOYSA-N	COCCc1ccc(OCC(O)CNC(C)C)cc1	5702086	metoprolol
	KU-C104218	22.0	-0.0243	0.0065	0.4255	0.0304	BRD-K87547250	MUZGWPOHOQOQKK	MUZGWPOHOQOQKK-UHFFFAOYSA-N	CC(=O)Nc1ccc2c(c1)sn(-c1ccccc1)c2=O	44623833	KU-C104218
	W-12	21.0	-0.0179	0.0523	0.863	0.0163	BRD-K78084463	BUGAJERDTXSWQA	BUGAJERDTXSWQA-UHFFFAOYSA-N	NCCCCNS(=O)(=O)c1ccc2ccccc2c1	4298	W-12
	I-606061	21.0	-0.026	0.0041	0.3176	0.0201	BRD-K77877933	RVJRMPQLLBUGDF	RVJRMPQLLBUGDF-MHUNNFNASA-N	CO[C@H]1O[C@H](CO)[C@@H](OC(=O)Nc2ccc(Oc3ccccc3)cc2)[C@H](OC(=O)Nc4ccccc4c5ccccc5)[C@H]1OC(=O)Nc6ccccc6c7ccccc7	23891514	I-606061
	BG-1008	21.0	-0.0145	0.067	0.8804	0.0829	BRD-A54024781	RQXKGXKJNPGJGP	RQXKGXKJNPGJGP-UHFFFAOYSA-N	CN1c2ccccc2C(NCCCCCCC(=O)NO)c2ccc(Cl)cc2S1(=O)=O	73707537	BG-1008
	III606050	20.0	-0.0237	0.0089	0.5153	0.0127	BRD-K37194137	RKPTWSXVLUXDHF	RKPTWSXVLUXDHF-DWCHZDDLSA-N	CO[C@H]1O[C@H](CO)[C@@H](OC(=O)Nc2ccccc2)[C@H](OC(=O)Nc3ccccc3c4ccccc4)[C@@H]1OC(=O)Nc5ccccc5c6ccccc6	23748511	III606050
	Cefmetazole	20.0	-0.0214	0.009	0.5153	0.0402	BRD-K48470486	SNBUBQHDYVFSQF	SNBUBQHDYVFSQF-HIFRSBDPSA-N	CO[C@]1(NC(=O)CSCC#N)[C@H]2SCC(=C(N2C1=O)C(=O)O)CSc3nnnn3C	23666711	cefmetazole
	Enrofloxacin	20.0	-0.0132	0.0662	0.8804	0.0491	BRD-K76534306	SPFYMRJSYKOXGV	SPFYMRJSYKOXGV-UHFFFAOYSA-N	CCN1CCN(CC1)c1cc2n(cc(C(O)=O)c(=O)c2cc1F)C1CC1	-666	enrofloxacin
	L-694247	20.0	-0.0161	0.045	0.8486	0.0179	BRD-K18816859	HKXMQLISPYELRD	HKXMQLISPYELRD-UHFFFAOYSA-N	CS(=O)(=O)Nc1ccc(Cc2noc(n2)-c2ccc3[nH]cc(CCN)c3c2)cc1	132059	L-694247
	VU-0415535-1	20.0	-0.0184	0.0409	0.8408	0.0968	BRD-A68397902	HHTAADAUSUEJGX	HHTAADAUSUEJGX-UHFFFAOYSA-N	COCC(=O)N(C(C(=O)NC(C)(C)C)c1cccnc1)c1ccc(cc1)C(C)(C)C	45489405	VU-0415535-1
	AM-92016	20.0	-0.0207	0.0226	0.76	0.0967	BRD-A11813248	BQBSHJUQVIWEFM	BQBSHJUQVIWEFM-UHFFFAOYSA-N	CN(CCc1ccc(Cl)c(Cl)c1)CC(O)COc1ccc(NS(C)(=O)=O)cc1	-666	AM-92016
	Psoromic-acid	19.0	-0.0121	0.024	0.7672	0.0081	BRD-K04170657	FUCWJKJZOHOLEO	FUCWJKJZOHOLEO-UHFFFAOYSA-N	COc1cc(C(=O)O)c2Oc3c(C=O)c(O)cc(C)c3C(=O)Oc2c1C	23725	psoromic-acid
	KUC111774N	19.0	-0.0313	0.0004	0.0465	0.0372	BRD-K73037408	CSYFFQVEQXEIAB	CSYFFQVEQXEIAB-UHFFFAOYSA-N	NS(=O)(=O)c1ccc(NC2=CC(=O)c3ccccc3C2=O)cc1	12387471	KUC111774N
	Solanine	19.0	-0.0143	0.1374	0.8804	0.0457	BRD-K70881766	ZGVSETXHNHBTRK	ZGVSETXHNHBTRK-NILDQRQJSA-N	C[C@H]1[C@H]2[C@H](C[C@H]3[C@@H]4CC=C5C[C@H](CC[C@]5(C)[C@H]4CC[C@]23C)O[C@@H]6O[C@H](CO)[C@H](O)[C@H](O[C@@H]7O[C@H](CO)[C@@H](O)[C@H](O)[C@H]7O)[C@H]6O[C@@H]8O[C@@H](C)[C@H](O)[C@@H](O)[C@H]8O)N9C[C@@H](C)CC[C@H]19	9549171	solanine
	SID-26681509	19.0	-0.0386	0.0	0.0	0.031	BRD-K08417745	OTIWAYTTYNFEKL	OTIWAYTTYNFEKL-JOCHJYFZSA-N	CCc1ccccc1NC(=O)CSC(=O)NNC(=O)[C@@H](Cc2c[nH]c3ccccc23)NC(=O)OC(C)(C)C	44456237	SID-26681509
	SU-11652	18.0	-0.0303	0.0037	0.2994	0.0257	BRD-K60623809	XPLJEFSRINKZLC	XPLJEFSRINKZLC-ATVHPVEESA-N	CCN(CC)CCNC(=O)c1c(C)[nH]c(/C=C/2\C(=O)Nc3ccc(Cl)cc23)c1C	5329103	SU-11652
	RHC-80267	17.0	-0.014	0.0715	0.8804	0.0207	BRD-K56047318	RXSVYGIGWRDVQC	RXSVYGIGWRDVQC-UHFFFAOYSA-N	O=C(NCCCCCCNC(=O)ON=C1CCCCC1)ON=C1CCCCC1	5063	RHC-80267
	Chaetocin	17.0	-0.0343	0.0001	0.0128	0.0351	BRD-A85860691	PZPPOCZWRGNKIR	PZPPOCZWRGNKIR-UHFFFAOYSA-N	CN1C(=O)C23CC4(C(Nc5ccccc54)N3C(=O)C1(CO)SS2)C67CC8(SSC9(CO)N(C)C8=O)N(C7Nc%10ccccc%106)C9=O	161591	chaetocin
	Cetraxate	17.0	-0.0135	0.1094	0.8804	0.0488	BRD-K48932581	FHRSHSOEWXUORL	FHRSHSOEWXUORL-HDJSIYSDSA-N	NC[C@H]1CC[C@@H](CC1)C(=O)Oc2ccc(CCC(=O)O)cc2	34001	cetraxate
	BG-1018	17.0	-0.0146	0.069	0.8804	0.0365	BRD-K56956679	XZWPBFBQFWRAQR	XZWPBFBQFWRAQR-LICLKQGHSA-N	COC(=O)CCCCC(=O)N\N=C\c1c(OC)cc(O)cc1OC	73707541	BG-1018
	Bafilomycin	17.0	-0.0147	0.0788	0.8804	0.0319	BRD-A56798952	XDHNQDDQEHDUTM	XDHNQDDQEHDUTM-MKFMMVOISA-N	CO[C@H]1\C=C/C=C(C)/C[C@H](C)[C@H](O)[C@H](C)\C=C(C)\C=C(OC)\C(=O)OC1[C@@H](C)[C@@H](O)[C@H](C)[C@@]1(O)C[C@@H](O)[C@H](C)[C@H](O1)C(C)C	53321987	bafilomycin
	Bacampicilline	17.0	-0.0142	0.0831	0.8804	0.0427	BRD-A33070992	PFOLLRNADZZWEX	PFOLLRNADZZWEX-NTCDUUMSSA-N	CCOC(=O)OC(C)OC(=O)[C@@H]1N2[C@@H](SC1(C)C)[C@H](NC(=O)[C@H](N)c1ccccc1)C2=O	73707475	bacampicilline
	Digoxigenin	16.0	-0.0188	0.0331	0.8146	0.026	BRD-K18619710	SHIBSTMRCDJXLN	SHIBSTMRCDJXLN-KCZCNTNESA-N	C[C@@]12[C@H](CC[C@]1(O)[C@@H]1CC[C@@H]3C[C@@H](O)CC[C@]3(C)[C@H]1C[C@H]2O)C1=CC(=O)OC1	-666	digoxigenin
	Propylpyrazole	16.0	-0.0253	0.0105	0.561	0.0069	BRD-K87573634	HTMIOGNQDXQXAQ	HTMIOGNQDXQXAQ-UHFFFAOYSA-N	CCCc1cn(nc1-c1ccc(O)cc1)-c1ccc(O)cc1	35027762	propylpyrazole
	CAY-10470	16.0	-0.0289	0.0004	0.0465	0.0508	BRD-K07403598	GGBVTWRQPMDRCK	GGBVTWRQPMDRCK-UHFFFAOYSA-N	Nc1ccc2NCN=C(NCCc3ccc(Oc4ccccc4)cc3)c2c1	35026803	CAY-10470
	TL-HRAS-61	16.0	-0.0122	0.115	0.8804	0.0475	BRD-K01877528	VIBHJPDPEVVDTB	VIBHJPDPEVVDTB-UHFFFAOYSA-N	Cc1onc(C(=O)N2CCN(CC2)C(c2ccc(Cl)cc2)c2ccc(Cl)cc2)c1[N+]([O-])=O	49766530	TL-HRAS-61
	STF-62247	16.0	-0.0118	0.0812	0.8804	0.0134	BRD-K85479953	KATNUHQNJGNLPW	KATNUHQNJGNLPW-UHFFFAOYSA-N	Cc1cccc(Nc2nc(cs2)-c2ccncc2)c1	704473	STF-62247
	Tosufloxacin	16.0	-0.0137	0.0637	0.8783	0.0406	BRD-A41450521	WUWFMDMBOJLQIV	WUWFMDMBOJLQIV-UHFFFAOYSA-N	NC1CCN(C1)c1nc2n(cc(C(O)=O)c(=O)c2cc1F)-c1ccc(F)cc1F	93858	tosufloxacin
	ABC-294640	16.0	-0.0142	0.0569	0.865	0.0418	BRD-A70814879	CAOTVXGYTWCKQE	CAOTVXGYTWCKQE-UHFFFAOYSA-N	Clc1ccc(cc1)C12CC3CC(CC(C3)(C1)C(=O)NCc1ccncc1)C2	15604015	ABC-294640
	BG-1007	16.0	-0.0139	0.0715	0.8804	0.0332	BRD-K65031973	KZOLDOJCWPFTDL	KZOLDOJCWPFTDL-PXLXIMEGSA-N	Cc1ccccc1-c1ccc(\C=N\NC(=O)CCCCCC(=O)NO)cc1	73707536	BG-1007
	Carnosol	16.0	-0.0132	0.0854	0.8804	0.0361	BRD-K67265981	XUSYGBPHQBWGAD	XUSYGBPHQBWGAD-PJSUUKDQSA-N	CC(C)c1cc2[C@@H]3C[C@H]4C(C)(C)CCC[C@]4(C(=O)O3)c2c(O)c1O	442009	carnosol
	W-13	16.0	-0.0151	0.0561	0.865	0.0309	BRD-K45068323	JJQKICOADUKSNS	JJQKICOADUKSNS-UHFFFAOYSA-N	NCCCCNS(=O)(=O)c1ccc2c(Cl)cccc2c1	4299	W-13
	Phenylbutazone	16.0	-0.0122	0.1628	0.8804	0.0703	BRD-K10843433	VYMDGNCVAMGZFE	VYMDGNCVAMGZFE-UHFFFAOYSA-N	CCCCC1C(=O)N(N(C1=O)c1ccccc1)c1ccccc1	4781	phenylbutazone
	Capsazepine	16.0	-0.0182	0.041	0.8408	0.066	BRD-K44849676	DRCMAZOSEIMCHM	DRCMAZOSEIMCHM-UHFFFAOYSA-N	Oc1cc2CCCN(Cc2cc1O)C(=S)NCCc1ccc(Cl)cc1	-666	capsazepine
	Chicago-sky-blue-6b	16.0	-0.0141	0.1278	0.8804	0.0285	BRD-K56483981	OHMJKMNGYYWCHB	OHMJKMNGYYWCHB-HVMBLDELSA-N	COc1cc(ccc1\N=N\c1ccc2c(cc(c(N)c2c1O)S(O)(=O)=O)S(O)(=O)=O)-c1ccc(\N=N\c2ccc3c(cc(c(N)c3c2O)S(O)(=O)=O)S(O)(=O)=O)c(OC)c1	9566046	chicago-sky-blue-6b
	Phorbol-myristate-acetate	16.0	-0.0119	0.0897	0.8804	0.1587	BRD-K68552125	PHEDXBVPIONUQT	PHEDXBVPIONUQT-RGYGYFBISA-N	CCCCCCCCCCCCCC(=O)O[C@@H]1[C@@H](C)[C@]2(O)[C@@H]3C=C(C)C(=O)[C@@]3(O)CC(CO)=C[C@H]2[C@@H]2C(C)(C)[C@]12OC(C)=O	27924	phorbol-myristate-acetate
	ICI-199441	15.0	-0.011	0.1118	0.8804	0.2931	BRD-K73290745	AEJOEPSMZCEYJN	AEJOEPSMZCEYJN-HXUWFJFHSA-N	CN([C@H](CN1CCCC1)c1ccccc1)C(=O)Cc1ccc(Cl)c(Cl)c1	3082718	ICI-199441
	KU-C104139	15.0	-0.0166	0.0478	0.853	0.0205	BRD-K95807833	APQIVKLWLHXSLW	APQIVKLWLHXSLW-UHFFFAOYSA-N	COc1ccc(cc1)-c1cc2nc(cc(N3CCN(CC3)C(C)=O)n2n1)-c1ccccc1	3230028	KU-C104139
	YL-59	15.0	-0.0291	0.0125	0.6126	0.0015	BRD-K20514654	GGLDQJNBYFODOM	GGLDQJNBYFODOM-HQYAZLBHSA-N	CC[C@H](C)[C@H](NC(=O)[C@H](CCCNC(N)=N)NC(=O)[C@H](CCCNC(N)=N)NC(=O)CCNC(C)=O)C(=O)N[C@@H](CCC(N)=O)C(=O)N[C@@H](CCSC)C(=O)N[C@@H](CC(C)C)C(=O)N[C@@H](CC(C)C)C(=O)N[C@@H](CCC(O)=O)C(=O)N[C@@H](C)C(=O)N[C@@H](C)C(=O)N[C@@H](CC(N)=O)C(=O)N[C@@H](CCCNC(N)=N)C(=O)N[C@]1(C)CCC\C=C/CCC[C@@](C)(NC(=O)[C@H](CCCNC(N)=N)NC(=O)[C@H](CCCNC(N)=N)NC(=O)[C@H](CCC(O)=O)NC1=O)C(=O)N[C@@H](CCCNC(N)=N)C(N)=O	73707440	YL-59
	I-606051	15.0	-0.0279	0.0018	0.1753	0.0629	BRD-K16533489	GJUVCFPEPSJMQQ	GJUVCFPEPSJMQQ-QGVRFUEOSA-N	CCc1cccc(NC(=O)O[C@@H]2[C@@H](CO)O[C@H](OC)[C@H](OC(=O)Nc3ccccc3c4ccccc4)[C@H]2OC(=O)Nc5ccccc5c6ccccc6)c1	23891056	I-606051
	Rescinnamine	14.0	-0.0103	0.1288	0.8804	0.0224	BRD-K52930707	SZLZWPPUNLXJEA	SZLZWPPUNLXJEA-QEGASFHISA-N	CO[C@H]1[C@@H](C[C@@H]2CN3CCc4c([nH]c5cc(OC)ccc45)[C@H]3C[C@@H]2[C@@H]1C(=O)OC)OC(=O)/C=C/c6cc(OC)c(OC)c(OC)c6	5280954	rescinnamine
	16,16-dimethylprostaglandin-e2	14.0	-0.0147	0.0751	0.8804	0.0563	BRD-K92301463	QAOBBBBDJSWHMU	QAOBBBBDJSWHMU-WMBBNPMCSA-N	CCCCC(C)(C)[C@H](O)\C=C\[C@H]1[C@H](O)CC(=O)[C@@H]1C\C=C/CCCC(O)=O	5283066	16,16-dimethylprostaglandin-e2
	Clobutinol	14.0	-0.0145	0.055	0.865	0.3559	BRD-A43809092	KVHHQGIIZCJATJ	KVHHQGIIZCJATJ-UHFFFAOYSA-N	CC(CN(C)C)C(C)(O)Cc1ccc(Cl)cc1	26937	clobutinol
	Dantron	14.0	-0.0093	0.156	0.8804	0.0266	BRD-K10065684	QBPFLULOKWLNNW	QBPFLULOKWLNNW-UHFFFAOYSA-N	Oc1cccc2C(=O)c3cccc(O)c3C(=O)c12	-666	dantron
	NU-1025	14.0	-0.0217	0.0169	0.7018	0.0159	BRD-K48692744	YJDAOHJWLUNFLX	YJDAOHJWLUNFLX-UHFFFAOYSA-N	Cc1nc2c(O)cccc2c(=O)[nH]1	63306	NU-1025
	Ethaverine	14.0	-0.0172	0.0385	0.8357	0.0049	BRD-K36756879	ZOWYFYXTIWQBEP	ZOWYFYXTIWQBEP-UHFFFAOYSA-N	CCOc1ccc(Cc2nccc3cc(OCC)c(OCC)cc23)cc1OCC	3280	ethaverine
	Triclabendazole	14.0	-0.0101	0.1399	0.8804	0.1706	BRD-K81916719	NQPDXQQQCQDHHW	NQPDXQQQCQDHHW-UHFFFAOYSA-N	CSc1nc2cc(Cl)c(Oc3cccc(Cl)c3Cl)cc2[nH]1	50248	triclabendazole
	Raloxifene	14.0	-0.01	0.1279	0.8804	0.0407	BRD-K63828191	GZUITABIAKMVPG	GZUITABIAKMVPG-UHFFFAOYSA-N	Oc1ccc(cc1)-c1sc2cc(O)ccc2c1C(=O)c1ccc(OCCN2CCCCC2)cc1	-666	raloxifene
	Ro-3306	14.0	-0.0209	0.0426	0.8408	0.0401	BRD-K78373679	XOLMRFUGOINFDQ	XOLMRFUGOINFDQ-YBEGLDIGSA-N	O=C1N=C(NCc2cccs2)S\C1=C/c1ccc2ncccc2c1	11631681	Ro-3306
	SJB-shh-31	13.0	-0.0251	0.0213	0.7479	0.0346	BRD-K65111630	DRDSZZCLAHXSAE	DRDSZZCLAHXSAE-BQIDRLATSA-N	Clc1ccc(CNC(=O)C[C@@H]2C\C=C\CCC(=O)O[C@@H](CNC2=O)c2ccccc2)cc1	25109985	SJB-shh-31
	KU-C104219	13.0	-0.0172	0.0291	0.7959	0.0174	BRD-K56111351	PDBRKKNXTWJBKP	PDBRKKNXTWJBKP-UHFFFAOYSA-N	Cc1ccc(NC(=O)Cn2sc3ccccc3c2=O)cc1	44623834	KU-C104219
	MW-SHH-97	13.0	-0.0189	0.0269	0.7828	0.0127	BRD-K11306851	QTLBMNJSLGONIJ	QTLBMNJSLGONIJ-ZMMOYELXSA-N	Clc1ccc(CNC(=O)C[C@@H]2C\C=C\CCC(=O)N[C@@H](COC2=O)c2ccc(Cl)cc2)cc1	70680398	MW-SHH-97
	SA-424534	13.0	-0.0122	0.0204	0.7381	0.0111	BRD-K13306582	SOGNFNBQTGOINW	SOGNFNBQTGOINW-IZPIQJOWSA-N	C[C@H](CO)N1C[C@H](C)[C@H](CN(C)C(=O)Cc2ccccc2)OCCCC[C@H](C)Oc3ccc(NC(=O)c4ccncc4)cc3C1=O	44484592	SA-424534
	Lylamine	13.0	-0.0186	0.0263	0.7811	0.0298	BRD-K62289640	JVVXZOOGOGPDRZ	JVVXZOOGOGPDRZ-SLFFLAALSA-N	CC(C)c1ccc2c(CC[C@H]3[C@](C)(CN)CCC[C@]23C)c1	62034	lylamine
	TBEP	13.0	-0.0234	0.029	0.7959	0.0401	BRD-K50002132	DHNFNQBENYFUAK	DHNFNQBENYFUAK-UHFFFAOYSA-N	CC[n+]1ccccc1Br	2736301	TBEP
	Foxy-5	12.0	-0.0122	0.1167	0.8804	0.0427	BRD-K13005598	WFZPJYYCTSHDJI	WFZPJYYCTSHDJI-ATIWLJMLSA-N	CSCC[C@H](NC=O)C(=O)N[C@@H](CC(O)=O)C(=O)NCC(=O)N[C@@H](CS)C(=O)N[C@@H](CCC(O)=O)C(=O)N[C@@H](CC(C)C)C(O)=O	44628955	foxy-5
	Linifanib	12.0	-0.0173	0.0872	0.8804	0.0517	BRD-K99749624	MPVGZUGXCQEXTM	MPVGZUGXCQEXTM-UHFFFAOYSA-N	Cc1ccc(F)c(NC(=O)Nc2ccc(cc2)-c2cccc3[nH]nc(N)c23)c1	11485656	linifanib
	NBQX	12.0	-0.0192	0.0301	0.7959	0.0139	BRD-K47717570	UQNAFPHGVPVTAL	UQNAFPHGVPVTAL-UHFFFAOYSA-N	NS(=O)(=O)c1cccc2c3nc(O)c(O)nc3cc([N+](=O)[O-])c12	-666	NBQX
	Broad-Sai-609	12.0	-0.0116	0.0769	0.8804	0.0303	BRD-K24690302	-666	-666	-666	-666	Broad-Sai-609
	PP-110	12.0	-0.0143	0.118	0.8804	0.0471	BRD-K03618428	ULPBTMCLMXCXEB	ULPBTMCLMXCXEB-UHFFFAOYSA-N	CC(C)n1nc(-c2ccc3cn[nH]c3c2)c2c(N)ncnc12	24905203	PP-110
	Isometheptene	12.0	-0.0122	0.1321	0.8804	0.0608	BRD-M59543297	WSXKZIDINJKWPM	WSXKZIDINJKWPM-UHFFFAOYSA-N	CNC(C)CCC=C(C)C.CNC(C)CCC=C(C)C.OC(C(O)C(O)C(=O)O)C(O)C(=O)O	45105106	isometheptene
	Sulfaquinoxaline	12.0	-0.0105	0.1483	0.8804	0.1229	BRD-K71133585	NHZLNPMOSADWGC	NHZLNPMOSADWGC-UHFFFAOYSA-N	Nc1ccc(cc1)S(=O)(=O)Nc1cnc2ccccc2n1	5338	sulfaquinoxaline
